# Supplementary material for: Private-Public Opinion Discrepancy
Source: PLoS One. 2020 Nov 25;15(11):e0242148. doi: 10.1371/journal.pone.0242148 (PMC7688181; doi:10.1371/journal.pone.0242148)
Supplement: S1 File — (ZIP) [file pone.0242148.s001.zip]

Archive with 2 entries (2 files):
- Private-Public attitude Discrepancy (Matlab Code).m
- Private-Public attitude Discrepancy (Matlab Code).pdf
